# Supplementary material for: Assessment of Imatinib Anti-Remodeling Activity on a Human Precision Cut Lung Slices Model
Source: Int J Mol Sci. 2024 Jul 26;25(15):8186. doi: 10.3390/ijms25158186 (PMC11311718; doi:10.3390/ijms25158186)
Supplement: Supplementary file 1 [file ijms-25-08186-s001.zip]

Archive with 1 entries (1 files):
- ijms-3104522-supplementary.pdf
